# Supplementary material for: Comparative Proteomics and Expression Analysis of Five Genes in Epicauta chinensis Larvae from the First to Fifth Instar
Source: PLoS One. 2014 Feb 21;9(2):e89607. doi: 10.1371/journal.pone.0089607 (PMC3931803; doi:10.1371/journal.pone.0089607)
Supplement: Table S1 — The representative gene’s name and its RT-PCR primer. (XLSX) [file pone.0089607.s001.xlsx]

## Sheet: Sheet1
		Table S1. The presentive gene’s name and its RT-PCR primer
Gene name	Forward/Reverse	Primer
eIF4A	F	5'-ATCTTCTATCGTTCACTGA-3'
	R	5'-CTTGGCGTAGGAATATAAC-3'
hsc70	F	5'-ACAAGGAATACAACGATT-3'
	R	5'-GATACCAACCAATGAGAA-3'
eno	F	5'-TCCATACCGATCTCAACTT-3'
	R	5'-GCACCGAATATACTCAACAA-3'
pc	F	5'-GGTTGCTGAAGGTATGAC-3'
	R	5'-GGTAGTTACACGACATTGAA-3'
ugdh	F	5'-GGAAGTAGCAGCGTATTG-3'
	R	5'-CTCTTACCACTCACTGTATTG-3'
β-actin	F	5'-CCCTCTTCCAGCCATCGTTC-3'
	R	5'-CCACCGATCCAGACGGAGTA-3'
